# Supplementary material for: Subcritical Water and Pressurised Ethanol Extractions for Maximum Recovery of Antioxidants from Orange Peel Herbal Dust with Evaluation of Its Pharmacological Potential Using In Silico and In Vitro Analysis
Source: Antioxidants (Basel). 2025 May 26;14(6):638. doi: 10.3390/antiox14060638 (PMC12189749; doi:10.3390/antiox14060638)
Supplement: Supplementary file 1 [file antioxidants-14-00638-s001.zip]

Archive with 1 entries (1 files):
- antioxidants-3612375-supplementary.pdf
